# Supplementary material for: ARF degradation defines a deeply conserved step in auxin response
Source: Nat Plants. 2025 Apr 11;11(4):717–24. doi: 10.1038/s41477-025-01975-1 (PMC12014493; doi:10.1038/s41477-025-01975-1)
Supplement: Supplementary file 3 — Source Data Fig. 3. Unprocessed raw data (thallus area measurements; sheet I) and statistical analysis (sheet II). The file includes an extensive metadata description. Source Data Extended Data Fig. 4. Unprocessed raw data (thallus area measurements; sheet III) and statistical analysis (sheet IV). The file includes an extensive metadata description. Source Data Extended Data Fig. 6. Unprocessed raw data (thallus area measurements; sheet V) and statistical analysis (sheet VI), as well as notch counts of dormant gemmae (sheet VII) and statistical analysis (sheet VIII). The file includes an extensive metadata description. [file 41477_2025_1975_MOESM3_ESM.xlsx]

## Sheet: Metadata
Sheets
I				II				III				IV				V				VI				VII				VIII
Measurements of projected thallus area of Tak-1 (bckgrnd in data) plants versus plants expressing MpARF2 FL WT (WT in data) or a mutant version of MpARF2 FL E297K+R300Q (E_R in data). For the two different transgenic plants two independent transgenic lines are analyzed (denoted in the "Line" column). Per genotype a control group was measured (DMSO) and a group grown for 10 days on 3 uM NAA (NAA),…				Statistical tests performed on projected thallus area shown in I. Provided are all test parameters and exact p-values obtained for all pairwise comparisons.				Measurements of projected thallus area of Tak-1 (bckgrnd in data) plants versus plants expressing different versions of MpARF2 DBD-mNG (WT, E297K, R300Q, and E_R in data). For the two different transgenic plants three independent transgenic lines are analyzed (denoted in the "Line" column). Shown in Extended Data Fig. 4b.				Statistical tests performed on projected thallus area shown in III. Provided are all test parameters and exact p-values obtained for all pairwise comparisons.				Measurements of projected thallus area of Tak-1 (bckgrnd in data) plants versus plants expressing MpARF2 FL WT (WT in data) or a mutant version of MpARF2 FL E297K+R300Q (E_R in data). For the two different transgenic plants two independent transgenic lines are analyzed (denoted in the "Line" column). Shown in Extended Data Fig. 6a.				Statistical tests performed on projected thallus area shown in III. Provided are all test parameters and exact p-values obtained for all pairwise comparisons.				Counts of number of clearly distinguishable apical notches of Tak-1 plants versus plants expressing MpARF2 FL WT (WT in data) or a mutant version of MpARF2 FL E297K+R300Q (E_R in data). For the two different transgenic plants two independent transgenic lines are analyzed (denoted as hyphened numbers). Shown in Extended Data Fig. 6d.				Statistical tests performed on the number of notches shown in VII. Provided are all test parameters and exact p-values obtained for all pairwise comparisons.

## Sheet: I
Genotype	Facet_X	Line	Treatment	Thallus_area_mm2
bckgrnd	A	Tak1	DMSO	38.237
bckgrnd	A	Tak1	DMSO	1.508
bckgrnd	A	Tak1	DMSO	31.656
bckgrnd	A	Tak1	DMSO	11.796
bckgrnd	A	Tak1	DMSO	2.107
bckgrnd	A	Tak1	DMSO	33.007
bckgrnd	A	Tak1	DMSO	3.491
bckgrnd	A	Tak1	DMSO	23.648
bckgrnd	A	Tak1	DMSO	27.762
bckgrnd	A	Tak1	DMSO	31.716
bckgrnd	A	Tak1	DMSO	25.339
bckgrnd	A	Tak1	DMSO	19.654
bckgrnd	A	Tak1	DMSO	19.046
bckgrnd	A	Tak1	DMSO	14.675
bckgrnd	A	Tak1	DMSO	23.181
bckgrnd	A	Tak1	DMSO	22.101
bckgrnd	A	Tak1	DMSO	18.865
bckgrnd	A	Tak1	DMSO	19.024
bckgrnd	A	Tak1	DMSO	16.435
bckgrnd	A	Tak1	DMSO	24.999
bckgrnd	A	Tak1	DMSO	26.208
bckgrnd	A	Tak1	DMSO	19.567
bckgrnd	A	Tak1	DMSO	16.604
bckgrnd	A	Tak1	DMSO	1.925
bckgrnd	A	Tak1	DMSO	23.375
bckgrnd	A	Tak1	NAA	1.606
bckgrnd	A	Tak1	NAA	0.752
bckgrnd	A	Tak1	NAA	1.443
bckgrnd	A	Tak1	NAA	0.835
bckgrnd	A	Tak1	NAA	0.797
bckgrnd	A	Tak1	NAA	0.731
bckgrnd	A	Tak1	NAA	1.217
bckgrnd	A	Tak1	NAA	0.737
bckgrnd	A	Tak1	NAA	0.592
bckgrnd	A	Tak1	NAA	0.878
bckgrnd	A	Tak1	NAA	1.562
bckgrnd	A	Tak1	NAA	1.615
bckgrnd	A	Tak1	NAA	1.994
bckgrnd	A	Tak1	NAA	1.139
bckgrnd	A	Tak1	NAA	0.981
bckgrnd	A	Tak1	NAA	1.542
bckgrnd	A	Tak1	NAA	1.287
bckgrnd	A	Tak1	NAA	0.974
bckgrnd	A	Tak1	NAA	1.281
bckgrnd	A	Tak1	NAA	1.175
bckgrnd	A	Tak1	NAA	1.746
bckgrnd	A	Tak1	NAA	1.388
bckgrnd	A	Tak1	NAA	1.144
E_R	E	L10	DMSO	22.303
E_R	E	L10	DMSO	22.632
E_R	E	L10	DMSO	10.513
E_R	E	L10	DMSO	2.586
E_R	E	L10	DMSO	18.892
E_R	E	L10	DMSO	20.267
E_R	E	L10	DMSO	14.373
E_R	E	L10	DMSO	13.643
E_R	E	L10	DMSO	18.787
E_R	E	L10	DMSO	19.367
E_R	E	L10	DMSO	19.562
E_R	E	L10	DMSO	13.877
E_R	E	L7	DMSO	0.005
E_R	E	L7	DMSO	5.079
E_R	E	L7	DMSO	5.853
E_R	E	L7	DMSO	3.149
E_R	E	L7	DMSO	0.502
E_R	E	L7	DMSO	5.534
E_R	E	L7	DMSO	5.252
E_R	E	L7	DMSO	2.993
E_R	E	L7	DMSO	2.793
E_R	E	L7	DMSO	5.219
E_R	E	L7	DMSO	2.651
E_R	E	L7	DMSO	4.079
E_R	E	L7	DMSO	5.348
E_R	E	L7	DMSO	7.255
E_R	E	L7	DMSO	5.173
E_R	E	L7	DMSO	5.091
E_R	E	L7	DMSO	2.689
E_R	E	L7	DMSO	5.304
E_R	E	L10	DMSO	2.442
E_R	E	L10	DMSO	24.639
E_R	E	L10	NAA	5.956
E_R	E	L10	NAA	2.941
E_R	E	L10	NAA	6.801
E_R	E	L10	NAA	5.654
E_R	E	L10	NAA	6.293
E_R	E	L10	NAA	4.963
E_R	E	L10	NAA	4.329
E_R	E	L10	NAA	7.798
E_R	E	L10	NAA	4.413
E_R	E	L10	NAA	5.422
E_R	E	L10	NAA	5.517
E_R	E	L10	NAA	5.115
E_R	E	L10	NAA	3.173
E_R	E	L10	NAA	5.991
E_R	E	L10	NAA	5.522
E_R	E	L10	NAA	4.303
E_R	E	L7	NAA	1.905
E_R	E	L7	NAA	4.286
E_R	E	L7	NAA	0.921
E_R	E	L7	NAA	0.367
E_R	E	L7	NAA	2.304
E_R	E	L7	NAA	0.752
E_R	E	L7	NAA	1.972
E_R	E	L7	NAA	0.264
E_R	E	L7	NAA	2.892
E_R	E	L7	NAA	0.465
E_R	E	L7	NAA	0.571
E_R	E	L7	NAA	0.713
E_R	E	L7	NAA	1.987
E_R	E	L7	NAA	4.149
E_R	E	L7	NAA	3.909
WT	B	L3	DMSO	20.975
WT	B	L3	DMSO	27.078
WT	B	L3	DMSO	21.623
WT	B	L3	DMSO	25.139
WT	B	L3	DMSO	24.343
WT	B	L3	DMSO	17.579
WT	B	L2	DMSO	20.985
WT	B	L2	DMSO	12.688
WT	B	L2	DMSO	19.287
WT	B	L2	DMSO	3.161
WT	B	L2	DMSO	23.849
WT	B	L2	DMSO	12.973
WT	B	L2	DMSO	17.381
WT	B	L2	DMSO	2.543
WT	B	L2	DMSO	1.106
WT	B	L2	DMSO	14.388
WT	B	L2	DMSO	23.246
WT	B	L3	DMSO	23.385
WT	B	L3	DMSO	2.984
WT	B	L3	DMSO	26.884
WT	B	L3	DMSO	24.582
WT	B	L3	DMSO	21.914
WT	B	L3	NAA	1.498
WT	B	L3	NAA	1.294
WT	B	L3	NAA	1.501
WT	B	L3	NAA	1.531
WT	B	L3	NAA	0.955
WT	B	L3	NAA	0.995
WT	B	L3	NAA	1.668
WT	B	L3	NAA	0.112
WT	B	L3	NAA	1.067
WT	B	L3	NAA	0.129
WT	B	L3	NAA	1.506
WT	B	L3	NAA	1.331
WT	B	L3	NAA	1.768
WT	B	L3	NAA	1.382
WT	B	L3	NAA	1.499
WT	B	L2	NAA	0.847
WT	B	L2	NAA	1.011
WT	B	L2	NAA	0.995
WT	B	L2	NAA	1.399
WT	B	L2	NAA	1.195
WT	B	L2	NAA	1.038
WT	B	L2	NAA	0.814
WT	B	L2	NAA	0.791
WT	B	L2	NAA	0.895
WT	B	L2	NAA	0.786
WT	B	L2	NAA	0.521
WT	B	L2	NAA	0.694
WT	B	L2	NAA	0.713
WT	B	L2	NAA	0.982

## Sheet: II
one-way ANOVA test
Df Sum Sq Mean Sq F value Pr(>F)
Combined_group_2 9 14415 1601.6 122.6 <2e-16 ***
Residuals 152 1986 13.1
---
Signif. codes: 0 ‘***’ 0.001 ‘**’ 0.01 ‘*’ 0.05 ‘.’ 0.1 ‘ ’ 1
Tukey post-hoc test
Simultaneous Tests for General Linear Hypotheses
Multiple Comparisons of Means: Tukey Contrasts
Fit: aov(formula = Area ~ Combined_group_2, data = thallus_areas_mm2)
Linear Hypotheses:
Estimate Std. Error t value Pr(>|t|)
L10_E_R_NAA - L10_E_R_DMSO == 0 -13.9620 1.3227 -10.555 < 2e-16 ***
L2_WT_DMSO - L10_E_R_DMSO == 0 0.1303 1.4563 0.090 0.92880
L2_WT_NAA - L10_E_R_DMSO == 0 -18.3181 1.3661 -13.409 < 2e-16 ***
L3_WT_DMSO - L10_E_R_DMSO == 0 4.7163 1.4563 3.239 0.00246 **
L3_WT_NAA - L10_E_R_DMSO == 0 -17.8636 1.3432 -13.300 < 2e-16 ***
L7_E_R_DMSO - L10_E_R_DMSO == 0 -14.5860 1.2880 -11.325 < 2e-16 ***
L7_E_R_NAA - L10_E_R_DMSO == 0 -17.0149 1.3432 -12.668 < 2e-16 ***
Tak1_bckgrnd_DMSO - L10_E_R_DMSO == 0 3.8643 1.2065 3.203 0.00266 **
Tak1_bckgrnd_NAA - L10_E_R_DMSO == 0 -18.0319 1.2252 -14.717 < 2e-16 ***
L2_WT_DMSO - L10_E_R_NAA == 0 14.0923 1.4157 9.955 < 2e-16 ***
L2_WT_NAA - L10_E_R_NAA == 0 -4.3562 1.3227 -3.293 0.00213 **
L3_WT_DMSO - L10_E_R_NAA == 0 18.6782 1.4157 13.194 < 2e-16 ***
L3_WT_NAA - L10_E_R_NAA == 0 -3.9016 1.2990 -3.004 0.00468 **
L7_E_R_DMSO - L10_E_R_NAA == 0 -0.6240 1.2419 -0.503 0.67614
L7_E_R_NAA - L10_E_R_NAA == 0 -3.0529 1.2990 -2.350 0.02578 *
Tak1_bckgrnd_DMSO - L10_E_R_NAA == 0 17.8263 1.1572 15.405 < 2e-16 ***
Tak1_bckgrnd_NAA - L10_E_R_NAA == 0 -4.0699 1.1766 -3.459 0.00127 **
L2_WT_NAA - L2_WT_DMSO == 0 -18.4485 1.4563 -12.668 < 2e-16 ***
L3_WT_DMSO - L2_WT_DMSO == 0 4.5859 1.5412 2.976 0.00494 **
L3_WT_NAA - L2_WT_DMSO == 0 -17.9939 1.4348 -12.541 < 2e-16 ***
L7_E_R_DMSO - L2_WT_DMSO == 0 -14.7164 1.3833 -10.639 < 2e-16 ***
L7_E_R_NAA - L2_WT_DMSO == 0 -17.1452 1.4348 -11.950 < 2e-16 ***
Tak1_bckgrnd_DMSO - L2_WT_DMSO == 0 3.7339 1.3077 2.855 0.00668 **
Tak1_bckgrnd_NAA - L2_WT_DMSO == 0 -18.1623 1.3250 -13.707 < 2e-16 ***
L3_WT_DMSO - L2_WT_NAA == 0 23.0344 1.4563 15.817 < 2e-16 ***
L3_WT_NAA - L2_WT_NAA == 0 0.4545 1.3432 0.338 0.78805
L7_E_R_DMSO - L2_WT_NAA == 0 3.7321 1.2880 2.898 0.00607 **
L7_E_R_NAA - L2_WT_NAA == 0 1.3033 1.3432 0.970 0.40552
Tak1_bckgrnd_DMSO - L2_WT_NAA == 0 22.1824 1.2065 18.385 < 2e-16 ***
Tak1_bckgrnd_NAA - L2_WT_NAA == 0 0.2862 1.2252 0.234 0.85354
L3_WT_NAA - L3_WT_DMSO == 0 -22.5798 1.4348 -15.738 < 2e-16 ***
L7_E_R_DMSO - L3_WT_DMSO == 0 -19.3023 1.3833 -13.954 < 2e-16 ***
L7_E_R_NAA - L3_WT_DMSO == 0 -21.7311 1.4348 -15.146 < 2e-16 ***
Tak1_bckgrnd_DMSO - L3_WT_DMSO == 0 -0.8520 1.3077 -0.651 0.58628
Tak1_bckgrnd_NAA - L3_WT_DMSO == 0 -22.7482 1.3250 -17.168 < 2e-16 ***
L7_E_R_DMSO - L3_WT_NAA == 0 3.2776 1.2636 2.594 0.01379 *
L7_E_R_NAA - L3_WT_NAA == 0 0.8487 1.3198 0.643 0.58628
Tak1_bckgrnd_DMSO - L3_WT_NAA == 0 21.7279 1.1805 18.406 < 2e-16 ***
Tak1_bckgrnd_NAA - L3_WT_NAA == 0 -0.1683 1.1995 -0.140 0.90878
L7_E_R_NAA - L7_E_R_DMSO == 0 -2.4288 1.2636 -1.922 0.07057 .
Tak1_bckgrnd_DMSO - L7_E_R_DMSO == 0 18.4503 1.1173 16.514 < 2e-16 ***
Tak1_bckgrnd_NAA - L7_E_R_DMSO == 0 -3.4459 1.1374 -3.030 0.00447 **
Tak1_bckgrnd_DMSO - L7_E_R_NAA == 0 20.8791 1.1805 17.687 < 2e-16 ***
Tak1_bckgrnd_NAA - L7_E_R_NAA == 0 -1.0171 1.1995 -0.848 0.47113
Tak1_bckgrnd_NAA - Tak1_bckgrnd_DMSO == 0 -21.8962 1.0443 -20.967 < 2e-16 ***
---
Signif. codes: 0 ‘***’ 0.001 ‘**’ 0.01 ‘*’ 0.05 ‘.’ 0.1 ‘ ’ 1
(Adjusted p values reported -- BH method)

## Sheet: III
Genotype	Line	Area
WT	L1	14.053
WT	L1	13.217
WT	L1	12.371
WT	L1	11.444
WT	L1	12.695
WT	L1	14.453
WT	L1	11.891
WT	L1	14.992
WT	L1	10.789
WT	L1	10.848
WT	L1	10.963
WT	L1	13.275
WT	L1	14.742
WT	L1	8.775
WT	L1	11.016
WT	L1	9.359
WT	L1	10.842
E_R	L1	9.845
E_R	L1	7.251
E_R	L1	6.516
E_R	L1	8.824
E_R	L1	9.708
E_R	L1	8.868
E_R	L1	7.612
E_R	L1	6.751
E_R	L1	7.812
E_R	L1	6.216
E_R	L1	5.958
E_R	L1	10.294
E_R	L1	8.008
E_R	L1	10.301
E_R	L1	6.382
E_R	L1	8.434
E_R	L1	7.989
R300Q	L12	7.875
R300Q	L12	6.686
R300Q	L12	9.897
R300Q	L12	13.093
R300Q	L12	4.431
R300Q	L12	16.056
R300Q	L12	11.528
R300Q	L12	10.704
R300Q	L12	11.882
R300Q	L12	9.764
R300Q	L12	13.613
R300Q	L12	12.797
R300Q	L12	9.103
R300Q	L12	13.853
R300Q	L12	9.544
R300Q	L12	1.282
R300Q	L12	8.708
WT	L2	15.456
WT	L2	12.177
WT	L2	9.009
WT	L2	10.667
WT	L2	12.375
WT	L2	14.995
WT	L2	13.287
WT	L2	9.667
WT	L2	15.553
WT	L2	9.382
WT	L2	13.657
WT	L2	1.249
WT	L2	1.105
WT	L2	12.902
WT	L2	15.633
WT	L2	1.228
WT	L2	13.432
R300Q	L2	10.947
R300Q	L2	11.984
R300Q	L2	14.136
R300Q	L2	12.762
R300Q	L2	11.029
R300Q	L2	6.646
R300Q	L2	11.565
R300Q	L2	6.573
R300Q	L2	4.116
R300Q	L2	13.811
R300Q	L2	12.105
R300Q	L2	9.975
R300Q	L2	14.345
R300Q	L2	13.155
R300Q	L2	12.513
R300Q	L2	12.256
R300Q	L2	14.215
E297K	L2	15.438
E297K	L2	13.672
E297K	L2	14.158
E297K	L2	13.226
E297K	L2	1.331
E297K	L2	14.922
E297K	L2	11.321
E297K	L2	15.206
E297K	L2	10.811
E297K	L2	7.288
E297K	L2	10.949
E297K	L2	12.223
E297K	L2	13.584
E297K	L2	4.074
E297K	L2	12.366
E297K	L2	13.327
E297K	L2	13.134
R300Q	L3	8.764
R300Q	L3	9.936
R300Q	L3	9.158
R300Q	L3	6.624
R300Q	L3	9.775
R300Q	L3	8.793
R300Q	L3	8.544
R300Q	L3	9.084
R300Q	L3	9.762
R300Q	L3	8.156
R300Q	L3	9.314
R300Q	L3	11.204
R300Q	L3	0.118
R300Q	L3	8.465
R300Q	L3	0.096
R300Q	L3	9.039
R300Q	L3	10.834
E_R	L4	10.471
E_R	L4	1.003
E_R	L4	10.007
E_R	L4	9.888
E_R	L4	0.919
E_R	L4	0.944
E_R	L4	8.613
E_R	L4	8.985
E_R	L4	9.904
E_R	L4	13.778
E_R	L4	9.561
E_R	L4	11.566
E_R	L4	10.305
E_R	L4	10.383
E_R	L4	10.037
E_R	L4	6.355
E_R	L4	10.842
WT	L5	11.485
WT	L5	7.582
WT	L5	10.488
WT	L5	8.506
WT	L5	8.289
WT	L5	9.559
WT	L5	11.267
WT	L5	12.614
WT	L5	8.648
WT	L5	5.951
WT	L5	9.906
WT	L5	11.523
WT	L5	1.054
WT	L5	9.012
WT	L5	9.573
WT	L5	9.903
WT	L5	7.686
E297K	L5	9.422
E297K	L5	5.632
E297K	L5	8.506
E297K	L5	11.269
E297K	L5	8.483
E297K	L5	7.954
E297K	L5	5.241
E297K	L5	11.826
E297K	L5	7.849
E297K	L5	7.628
E297K	L5	5.535
E297K	L5	11.966
E297K	L5	1.097
E297K	L5	12.796
E297K	L5	8.215
E297K	L5	11.287
E297K	L5	10.373
E297K	L6	13.573
E297K	L6	11.538
E297K	L6	11.514
E297K	L6	11.719
E297K	L6	10.728
E297K	L6	1.313
E297K	L6	11.598
E297K	L6	10.812
E297K	L6	8.749
E297K	L6	7.391
E297K	L6	10.717
E297K	L6	1.207
E297K	L6	9.789
E297K	L6	8.066
E297K	L6	9.454
E297K	L6	7.573
E297K	L6	11.852
E_R	L9	10.865
E_R	L9	9.617
E_R	L9	8.429
E_R	L9	12.279
E_R	L9	9.548
E_R	L9	11.374
E_R	L9	9.576
E_R	L9	9.042
E_R	L9	6.769
E_R	L9	8.366
E_R	L9	1.211
E_R	L9	10.985
E_R	L9	0.997
E_R	L9	8.256
E_R	L9	10.039
E_R	L9	10.085
E_R	L9	9.584
bckgrnd	Tak1	1.039
bckgrnd	Tak1	6.051
bckgrnd	Tak1	10.392
bckgrnd	Tak1	9.613
bckgrnd	Tak1	0.786
bckgrnd	Tak1	7.755
bckgrnd	Tak1	11.471
bckgrnd	Tak1	8.205
bckgrnd	Tak1	1.616
bckgrnd	Tak1	1.018
bckgrnd	Tak1	7.803
bckgrnd	Tak1	12.388
bckgrnd	Tak1	7.784
bckgrnd	Tak1	10.573
bckgrnd	Tak1	10.095
bckgrnd	Tak1	0.984
bckgrnd	Tak1	1.333
bckgrnd	Tak1	0.852
bckgrnd	Tak1	12.053
bckgrnd	Tak1	14.763
bckgrnd	Tak1	12.744
bckgrnd	Tak1	9.578
bckgrnd	Tak1	9.431
bckgrnd	Tak1	10.592
bckgrnd	Tak1	13.231

## Sheet: IV
one-way ANOVA test
Df Sum Sq Mean Sq F value Pr(>F)
Combined_group 14 646 46.14 3.841 7.94e-06 ***
Residuals 216 2595 12.01
---
Signif. codes: 0 ‘***’ 0.001 ‘**’ 0.01 ‘*’ 0.05 ‘.’ 0.1 ‘ ’ 1
Tukey post-hoc test
Simultaneous Tests for General Linear Hypotheses
Multiple Comparisons of Means: Tukey Contrasts
Fit: aov(formula = Area ~ Combined_group, data = thallus_areas_mm2)
Linear Hypotheses:
Estimate Std. Error t value Pr(>|t|)
L1_WT - L1_E_R == 0 3.890e+00 1.189e+00 3.272 0.0689 .
L12_R300Q - L1_E_R == 0 1.837e+00 1.189e+00 1.545 0.9617
L2_E297K - L1_E_R == 0 3.379e+00 1.189e+00 2.842 0.2108
L2_R300Q - L1_E_R == 0 3.091e+00 1.189e+00 2.600 0.3458
L2_WT - L1_E_R == 0 2.481e+00 1.189e+00 2.087 0.7145
L3_R300Q - L1_E_R == 0 -1.132e-01 1.189e+00 -0.095 1.0000
L4_E_R - L1_E_R == 0 2.336e-01 1.189e+00 0.196 1.0000
L5_E297K - L1_E_R == 0 3.229e-01 1.189e+00 0.272 1.0000
L5_WT - L1_E_R == 0 7.915e-01 1.189e+00 0.666 1.0000
L6_E297K - L1_E_R == 0 1.059e+00 1.189e+00 0.891 0.9999
L9_E_R - L1_E_R == 0 4.372e-01 1.189e+00 0.368 1.0000
Tak1_bckgrnd - L1_E_R == 0 -5.252e-01 1.090e+00 -0.482 1.0000
L12_R300Q - L1_WT == 0 -2.053e+00 1.189e+00 -1.727 0.9098
L2_E297K - L1_WT == 0 -5.115e-01 1.189e+00 -0.430 1.0000
L2_R300Q - L1_WT == 0 -7.995e-01 1.189e+00 -0.673 1.0000
L2_WT - L1_WT == 0 -1.409e+00 1.189e+00 -1.185 0.9968
L3_R300Q - L1_WT == 0 -4.003e+00 1.189e+00 -3.368 0.0525 .
L4_E_R - L1_WT == 0 -3.657e+00 1.189e+00 -3.076 0.1191
L5_E297K - L1_WT == 0 -3.567e+00 1.189e+00 -3.001 0.1432
L5_WT - L1_WT == 0 -3.099e+00 1.189e+00 -2.607 0.3422
L6_E297K - L1_WT == 0 -2.831e+00 1.189e+00 -2.382 0.4995
L9_E_R - L1_WT == 0 -3.453e+00 1.189e+00 -2.905 0.1816
Tak1_bckgrnd - L1_WT == 0 -4.415e+00 1.090e+00 -4.052 <0.01 **
L2_E297K - L12_R300Q == 0 1.542e+00 1.189e+00 1.297 0.9921
L2_R300Q - L12_R300Q == 0 1.254e+00 1.189e+00 1.055 0.9991
L2_WT - L12_R300Q == 0 6.446e-01 1.189e+00 0.542 1.0000
L3_R300Q - L12_R300Q == 0 -1.950e+00 1.189e+00 -1.640 0.9384
L4_E_R - L12_R300Q == 0 -1.603e+00 1.189e+00 -1.349 0.9885
L5_E297K - L12_R300Q == 0 -1.514e+00 1.189e+00 -1.273 0.9934
L5_WT - L12_R300Q == 0 -1.045e+00 1.189e+00 -0.879 0.9999
L6_E297K - L12_R300Q == 0 -7.778e-01 1.189e+00 -0.654 1.0000
L9_E_R - L12_R300Q == 0 -1.400e+00 1.189e+00 -1.177 0.9970
Tak1_bckgrnd - L12_R300Q == 0 -2.362e+00 1.090e+00 -2.168 0.6582
L2_R300Q - L2_E297K == 0 -2.881e-01 1.189e+00 -0.242 1.0000
L2_WT - L2_E297K == 0 -8.974e-01 1.189e+00 -0.755 1.0000
L3_R300Q - L2_E297K == 0 -3.492e+00 1.189e+00 -2.937 0.1684
L4_E_R - L2_E297K == 0 -3.145e+00 1.189e+00 -2.646 0.3171
L5_E297K - L2_E297K == 0 -3.056e+00 1.189e+00 -2.571 0.3660
L5_WT - L2_E297K == 0 -2.587e+00 1.189e+00 -2.176 0.6522
L6_E297K - L2_E297K == 0 -2.320e+00 1.189e+00 -1.951 0.8019
L9_E_R - L2_E297K == 0 -2.942e+00 1.189e+00 -2.474 0.4328
Tak1_bckgrnd - L2_E297K == 0 -3.904e+00 1.090e+00 -3.583 0.0267 *
L2_WT - L2_R300Q == 0 -6.094e-01 1.189e+00 -0.513 1.0000
L3_R300Q - L2_R300Q == 0 -3.204e+00 1.189e+00 -2.695 0.2888
L4_E_R - L2_R300Q == 0 -2.857e+00 1.189e+00 -2.403 0.4822
L5_E297K - L2_R300Q == 0 -2.768e+00 1.189e+00 -2.328 0.5398
L5_WT - L2_R300Q == 0 -2.299e+00 1.189e+00 -1.934 0.8129
L6_E297K - L2_R300Q == 0 -2.032e+00 1.189e+00 -1.709 0.9172
L9_E_R - L2_R300Q == 0 -2.654e+00 1.189e+00 -2.232 0.6102
Tak1_bckgrnd - L2_R300Q == 0 -3.616e+00 1.090e+00 -3.319 0.0604 .
L3_R300Q - L2_WT == 0 -2.595e+00 1.189e+00 -2.182 0.6483
L4_E_R - L2_WT == 0 -2.248e+00 1.189e+00 -1.891 0.8357
L5_E297K - L2_WT == 0 -2.159e+00 1.189e+00 -1.816 0.8736
L5_WT - L2_WT == 0 -1.690e+00 1.189e+00 -1.421 0.9812
L6_E297K - L2_WT == 0 -1.422e+00 1.189e+00 -1.196 0.9964
L9_E_R - L2_WT == 0 -2.044e+00 1.189e+00 -1.720 0.9132
Tak1_bckgrnd - L2_WT == 0 -3.007e+00 1.090e+00 -2.759 0.2523
L4_E_R - L3_R300Q == 0 3.468e-01 1.189e+00 0.292 1.0000
L5_E297K - L3_R300Q == 0 4.361e-01 1.189e+00 0.367 1.0000
L5_WT - L3_R300Q == 0 9.047e-01 1.189e+00 0.761 1.0000
L6_E297K - L3_R300Q == 0 1.172e+00 1.189e+00 0.986 0.9996
L9_E_R - L3_R300Q == 0 5.504e-01 1.189e+00 0.463 1.0000
Tak1_bckgrnd - L3_R300Q == 0 -4.120e-01 1.090e+00 -0.378 1.0000
L5_E297K - L4_E_R == 0 8.929e-02 1.189e+00 0.075 1.0000
L5_WT - L4_E_R == 0 5.579e-01 1.189e+00 0.469 1.0000
L6_E297K - L4_E_R == 0 8.254e-01 1.189e+00 0.694 1.0000
L9_E_R - L4_E_R == 0 2.036e-01 1.189e+00 0.171 1.0000
Tak1_bckgrnd - L4_E_R == 0 -7.588e-01 1.090e+00 -0.696 1.0000
L5_WT - L5_E297K == 0 4.686e-01 1.189e+00 0.394 1.0000
L6_E297K - L5_E297K == 0 7.361e-01 1.189e+00 0.619 1.0000
L9_E_R - L5_E297K == 0 1.143e-01 1.189e+00 0.096 1.0000
Tak1_bckgrnd - L5_E297K == 0 -8.481e-01 1.090e+00 -0.778 1.0000
L6_E297K - L5_WT == 0 2.675e-01 1.189e+00 0.225 1.0000
L9_E_R - L5_WT == 0 -3.544e-01 1.189e+00 -0.298 1.0000
Tak1_bckgrnd - L5_WT == 0 -1.317e+00 1.090e+00 -1.208 0.9961
L9_E_R - L6_E297K == 0 -6.218e-01 1.189e+00 -0.523 1.0000
Tak1_bckgrnd - L6_E297K == 0 -1.584e+00 1.090e+00 -1.454 0.9773
Tak1_bckgrnd - L9_E_R == 0 -9.624e-01 1.090e+00 -0.883 0.9999
---
Signif. codes: 0 ‘***’ 0.001 ‘**’ 0.01 ‘*’ 0.05 ‘.’ 0.1 ‘ ’ 1
(Adjusted p values reported -- single-step method)

## Sheet: V
Genotype	Line	Thallus_area_mm2
WT	L3	11.981
WT	L3	9.974
WT	L3	8.344
WT	L3	14.697
WT	L3	11.651
WT	L3	12.072
WT	L3	5.088
WT	L3	12.722
WT	L3	13.099
WT	L3	6.778
WT	L3	11.134
WT	L3	11.448
WT	L3	11.228
WT	L3	8.687
WT	L3	13.345
WT	L3	11.529
WT	L3	12.531
WT	L3	11.511
WT	L3	10.329
WT	L2	13.314
WT	L2	1.452
WT	L2	12.745
WT	L2	9.002
WT	L2	6.632
WT	L2	14.816
WT	L2	8.288
WT	L2	7.147
WT	L2	0.631
WT	L2	15.972
WT	L2	8.673
WT	L2	7.527
WT	L2	9.674
WT	L2	7.884
WT	L2	8.469
E_R	L10	1.585
E_R	L10	3.068
E_R	L10	12.616
E_R	L10	10.152
E_R	L10	8.214
E_R	L10	4.235
E_R	L10	3.669
E_R	L10	9.411
E_R	L10	7.027
Tak1	Tak1	5.263
Tak1	Tak1	9.697
Tak1	Tak1	9.938
Tak1	Tak1	8.691
Tak1	Tak1	0.812
Tak1	Tak1	9.497
Tak1	Tak1	5.617
Tak1	Tak1	6.967
Tak1	Tak1	8.312
Tak1	Tak1	8.472
Tak1	Tak1	12.106
Tak1	Tak1	6.811
Tak1	Tak1	9.258
E_R	L7	3.439
E_R	L7	1.705
E_R	L7	2.844
E_R	L7	3.665
E_R	L7	4.122
E_R	L7	4.389
E_R	L7	1.654
E_R	L7	2.033
E_R	L7	2.965
E_R	L7	6.882
E_R	L7	4.083
E_R	L7	3.676
E_R	L7	2.256
E_R	L7	4.595
E_R	L7	4.231
E_R	L7	2.387
E_R	L7	2.005

## Sheet: VI
one-way ANOVA test
Df Sum Sq Mean Sq F value Pr(>F)
Combined_group 8 841.1 105.1 13.66 4.27e-14 ***
Residuals 125 962.2 7.7
---
Signif. codes: 0 ‘***’ 0.001 ‘**’ 0.01 ‘*’ 0.05 ‘.’ 0.1 ‘ ’ 1
Tukey post-hoc test
Simultaneous Tests for General Linear Hypotheses
Multiple Comparisons of Means: Tukey Contrasts
Fit: aov(formula = Area ~ Combined_group, data = thallus_areas_mm2)
Linear Hypotheses:
Estimate Std. Error t value Pr(>|t|)
L10_ER - ER_L7 == 0 3.3152 1.0374 3.196 0.0172 *
L2_WT - ER_L7 == 0 6.7160 0.8915 7.534 <0.001 ***
L3_WT - ER_L7 == 0 7.6063 0.8401 9.054 <0.001 ***
Tak1_T1 - ER_L7 == 0 5.0164 0.9272 5.410 <0.001 ***
L2_WT - L10_ER == 0 3.4008 1.0611 3.205 0.0167 *
L3_WT - L10_ER == 0 4.2911 1.0183 4.214 <0.001 ***
Tak1_T1 - L10_ER == 0 1.7012 1.0912 1.559 0.5260
L3_WT - L2_WT == 0 0.8904 0.8692 1.024 0.8419
Tak1_T1 - L2_WT == 0 -1.6996 0.9536 -1.782 0.3898
Tak1_T1 - L3_WT == 0 -2.5899 0.9058 -2.859 0.0427 *
---
Signif. codes: 0 ‘***’ 0.001 ‘**’ 0.01 ‘*’ 0.05 ‘.’ 0.1 ‘ ’ 1
(Adjusted p values reported -- single-step method)

## Sheet: VII
Genotype	no_notch
WT_2	2
WT_2	2
WT_2	2
WT_2	2
WT_2	2
WT_2	2
WT_2	2
WT_2	2
WT_2	2
WT_2	2
WT_2	2
WT_2	2
WT_2	2
WT_2	2
WT_2	2
WT_2	2
WT_2	2
WT_3	3
WT_3	2
WT_3	2
WT_3	2
WT_3	2
WT_3	2
WT_3	2
WT_3	2
WT_3	2
WT_3	2
WT_3	2
WT_3	2
WT_3	2
WT_3	2
WT_3	2
WT_3	2
WT_3	2
WT_3	2
WT_3	2
WT_3	2
Tak1	2
Tak1	2
Tak1	2
Tak1	2
Tak1	2
Tak1	2
Tak1	2
Tak1	2
Tak1	2
Tak1	2
Tak1	2
Tak1	2
Tak1	2
Tak1	2
Tak1	2
Tak1	2
ER_10	6
ER_10	7
ER_10	3
ER_10	4
ER_10	4
ER_10	6
ER_10	4
ER_10	4
ER_10	5
ER_10	4
ER_10	9
ER_7	2
ER_7	6
ER_7	4
ER_7	5
ER_7	3
ER_7	3
ER_7	6
ER_7	7
ER_7	5
ER_7	6
ER_7	7
ER_7	4
ER_7	4
ER_7	4
ER_7	10
ER_7	5
ER_7	9
ER_7	2

## Sheet: VIII
Tak-1	vs	WT #2
Chi-squared test for given probabilities
data: tab
X-squared = 0.030303, df = 1, p-value = 0.8618
Tak-1	vs	WT #3
Pearson's Chi-squared test with Yates' continuity correction
data: tab
X-squared = 9.9872e-30, df = 1, p-value = 1
Tak-1	vs	E_R #10
Pearson's Chi-squared test
data: tab
X-squared = 27, df = 6, p-value = 0.0001448
Tak-1	vs	E_R #7
Pearson's Chi-squared test
data: tab
X-squared = 26.864, df = 7, p-value = 0.0003526
